# Supplementary material for: Dentin reactions to caries are misinterpreted by histological “gold standards”
Source: F1000Res. 2014 Jan 16;3:13. [Version 1] doi: 10.12688/f1000research.3-13.v1 (PMC4240241; doi:10.12688/f1000research.3-13.v1)
Supplement: Dentin reactions detected from SM and PLMQ — Data file 1: Radiopacity versus translucency of dentin This file contains normalized data on translucency and radiopacity of histological sites from five ground sections. Data file 2: SW, SD, NFNBC, NFBC, FBC and PLMQ scores per histological site ICDAS scores for each carious lesion and the SW, SD, NFNBC, NFBC, FBC, and PLMQ scores for each histological site of each ground section. Codes for SM scores: 1 (normal), 2 (carious), and 3 (translucent). Codes for MR scores: 1 (normal), 2 (demineralised), and 3 (hypermineralized). Codes for PLMQ scores: 1 (positive birefringence) and 2 (negative birefringence). [file f1000research-3-3418-s0000.tgz]

Archive with 2 entries (2 files):
- Radiopacity_x_traslucency_of_dentin_FINALMP.csv
- SW__SD__NFNBC__NFBC__FBC_and_PLMQ_scores_per_histological_site_FINALMP.csv
