# Supplementary material for: Dentin reactions to caries are misinterpreted by histological “gold standards”
Source: F1000Res. 2014 Jan 16;3:13. [Version 1] doi: 10.12688/f1000research.3-13.v1 (PMC4240241; doi:10.12688/f1000research.3-13.v1)
Supplement: Dentin reactions detected from SM and PLMQ — Data file 1: Radiopacity versus translucency of dentin This file contains normalized data on translucency and radiopacity of histological sites from five ground sections. Data file 2: SW, SD, NFNBC, NFBC, FBC and PLMQ scores per histological site ICDAS scores for each carious lesion and the SW, SD, NFNBC, NFBC, FBC, and PLMQ scores for each histological site of each ground section. Codes for SM scores: 1 (normal), 2 (carious), and 3 (translucent). Codes for MR scores: 1 (normal), 2 (demineralised), and 3 (hypermineralized). Codes for PLMQ scores: 1 (positive birefringence) and 2 (negative birefringence). [file f1000research-3-3418-s0000.tgz › SW__SD__NFNBC__NFBC__FBC_and_PLMQ_scores_per_histological_site_FINALMP.csv]

GROUND SECTION	TOOTH	ICDAS	HISTOLOGICAL SITE PER GROUND SECTION	SD	SW	FBC	NFNBC	NFBC	PLMQ
lesion1	1	2B	1	3	3	1	1	1	2
lesion1	1		2	2	2	2	2	2	2
lesion1	1		3	2	2	2	1	1	2
lesion1	1		4	1	1	1	1	1	2
lesion2	2	0	1	3	3	2	1	2	2
lesion2	2		2	2	2	2	2	2	2
lesion2	2		3	3	3	2	2	2	2
lesion2	2		4	2	3	1	1	1	2
lesion2	2		5	1	1	1	1	1	2
lesion3	3	2B	1	3	1	1	1	1	2
lesion3	3		2	3	3	2	2	2	2
lesion3	3		3	1	1	1	1	1	2
lesion3	3		4	1	1	1	1	1	2
lesion4	4	6	1	2	2	2	2	2	2
lesion4	4		2	3	3	1	2	2	2
lesion4	4		3	3	3	1	1	1	2
lesion4	4		4	1	1	1	1	1	2
lesion5	5	2B	1	3	3	1	1	1	1
lesion5	5		2	2	2	2	2	2	2
lesion5	5		3	3	3	2	1	1	2
lesion6	5	2B	1	3	3	1	1	1	2
lesion6	5		2	3	2	2	2	2	2
lesion6	5		3	1	1	2	1	1	2
lesion7	6	0	1	3	3	2	2	2	2
lesion7	6		2	1	1	1	1	1	1
lesion8	7	2B	1	1	1	2	1	1	2
lesion8	7		2	3	3	3	3	3	2
lesion8	7		3	3	3	2	2	2	2
lesion9	7	4	1	3	3	2	1	2	2
lesion9	7		2	2	2	3	1	3	2
lesion9	7		3	1	1	3	2	2	1
lesion9	7		4	3	3	3	3	3	2
lesion10	8	0	1	3	3	2	2	2	2
lesion10	8		2	1	1	1	1	1	2
lesion11	9	0	1	1	1	2	1	2	2
lesion11	9		2	3	2	1	2	1	2
lesion12	10	5	1	3	3	1	1	1	2
lesion12	10		2	3	3	2	2	2	2
lesion12	10		3	1	1	2	1	2	2
lesion13	11	3	1	3	3	2	1	1	2
lesion13	11		2	2	2	2	2	2	2
lesion13	11		3	3	3	3	1	1	2
lesion13	11		4	1	1	2	2	1	2
lesion14	11	3	1	3	3	2	2	2	2
lesion14	11		2	3	3	2	2	2	2
lesion14	11		3	1	1	2	2	2	1
lesion14	11		4	3	3	2	2	2	2
lesion15	12	3	1	1	1	2	1	2	2
lesion15	12		2	3	3	2	2	2	2
lesion15	12		3	3	3	2	2	2	2
lesion15	12		4	1	1	1	1	1	2
lesion16	13	2B	1	2	3	2	1	2	2
lesion16	13		2	2	2	2	1	2	2
lesion17	13	2B	1	3	3	2	1	2	2
lesion17	13		2	3	3	3	2	2	2
lesion17	13		3	1	1	1	1	1	2
lesion17	13		4	3	3	1	1	3	2
lesion18	14	5	1	1	1	1	1	1	1
lesion18	14		2	3	2	3	3	3	2
lesion18	14		3	2	2	3	3	3	2
lesion19	15	2B	1	3	1	1	1	1	2
lesion19	15		2	3	3	2	2	2	2
lesion19	15		3	1	1	2	2	2	2
lesion20	16	0	1	3	3	2	2	2	2
lesion20	16		2	1	1	1	1	1	2
lesion21	17	0	1	3	3	2	2	2	2
lesion21	17		2	2	3	2	2	2	2
lesion21	17		3	1	1	1	1	1	2
lesion21	17		4	2	1	2	2	2	1
lesion22	18	2	1	3	3	3	3	3	2
lesion22	18		2	2	2	2	2	2	2
lesion22	18		3	1	1	1	1	1	1
lesion23	18	2B	1	3	3	1	1	1	-
lesion23	18		2	3	3	2	2	2	-
lesion24	19	0	1	1	3	1	1	1	2
lesion24	19		2	3	3	2	2	2	2
lesion24	19		3	3	1	1	1	2	2
lesion25	20	0	1	3	3	2	2	2	2
lesion25	20		2	1	1	2	2	2	2
lesion26	21	1	1	3	1	3	3	3	1
lesion26	21		2	3	3	2	2	2	2
lesion26	21		3	1	1	1	1	1	2
lesion27	22	3	1	3	3	2	2	2	2
lesion27	22		2	1	1	1	1	1	2
lesion27	22		3	3	3	2	2	2	2
lesion28	23	3	1	2	2	2	2	2	2
lesion28	23		2	3	1	2	2	2	2
lesion28	23		3	2	2	2	2	2	2
lesion28	23		4	1	1	1	1	1	2
lesion28	23		5	2	2	2	2	2	2
lesion29	24	2	1	3	3	2	2	2	2
lesion29	24		2	1	1	1	1	1	1
lesion29	24		3	3	3	3	3	3	2
lesion29	24		4	2	2	2	2	2	2
lesion30	24	3	1	3	3	3	3	3	2
lesion30	24		2	1	1	1	1	1	2
lesion30	24		3	2	2	2	2	2	2
lesion31	25	5	1	3	3	2	1	1	1
lesion31	25		2	3	3	2	2	2	2
lesion31	25		3	1	1	1	1	1	1
lesion32	26	0	1	3	1	1	1	1	2
lesion32	26		2	3	3	2	2	2	2
lesion32	26		3	1	1	1	1	1	1
lesion33	27	2	1	3	3	2	2	2	-
lesion33	27		2	3	3	3	3	3	-
lesion33	27		3	2	2	2	2	2	-
lesion33	27		4	1	1	1	1	1	-
lesion34	28	2	1	3	1	1	1	1	2
lesion34	28		2	3	3	2	2	2	2
lesion34	28		3	3	3	2	1	2	2
lesion34	28		4	1	1	1	2	1	1
lesion35	29	2B	1	2	2	2	3	2	2
lesion35	29		2	3	3	2	2	2	2
lesion35	29		3	3	3	2	2	2	2
lesion35	29		4	1	1	1	1	1	2
lesion36	30	3	1	1	1	1	1	1	-
lesion36	30		2	2	2	3	3	3	-
lesion36	30		3	3	3	3	3	3	-
lesion36	30		4	2	3	2	2	2	-
lesion36	30		5	3	3	3	3	3	-
lesion36	30		6	2	2	2	2	2	-
lesion37	31	2	1	2	2	2	2	2	2
lesion37	31		2	1	1	1	1	1	1
lesion37	31		3	3	3	2	2	2	2
lesion38	32	2B	1	3	3	1	1	1	2
lesion38	32		2	1	1	1	1	1	1
lesion39	32	6	1	3	2	2	2	1	2
lesion39	32		2	2	2	2	2	2	2
lesion39	32		3	1	1	1	1	1	2
lesion39	32		4	2	2	2	2	2	2
lesion40	33	0	1	1	1	1	1	1	1
lesion40	33		2	3	3	2	2	2	2
lesion41	34	2B	1	3	3	2	1	2	2
lesion41	34		2	3	1	1	1	1	1
lesion41	34		3	2	3	1	2	2	2
lesion42	35	3	1	3	3	3	3	3	-
lesion42	35		2	1	1	1	1	1	-
lesion42	35		3	3	3	3	1	3	-
lesion43	36	2B	1	3	3	2	2	2	2
lesion43	36		2	2	2	2	2	2	2
lesion43	36		3	3	3	3	1	3	2
lesion43	36		4	1	1	1	1	1	1
lesion44	36	5	1	3	3	2	2	2	2
lesion44	36		2	3	3	3	3	3	2
lesion44	36		3	2	2	2	2	2	2
lesion44	36		4	1	1	1	1	1	1
lesion45	37	2B	1	3	3	1	1	1	1
lesion45	37		2	2	3	2	2	2	2
lesion45	37		3	1	1	1	1	1	2
lesion46	37	2B	1	1	1	1	1	1	1
lesion46	37		2	2	3	2	2	2	2
lesion46	37		3	3	3	1	1	1	2
lesion47	38	2B	1	3	3	2	2	2	2
lesion47	38		2	2	3	2	2	2	2
lesion47	38		3	1	1	1	1	1	1
lesion48	39	2B	1	2	2	2	2	2	2
lesion48	39		2	3	3	1	2	2	2
lesion48	39		3	3	1	2	1	1	2
lesion48	39		4	1	1	1	1	1	1
lesion49	40	2	1	1	1	2	1	1	2
lesion49	40		2	2	3	2	2	2	2
lesion50	41	3	1	1	1	2	2	2	2
lesion50	41		2	3	3	1	1	1	2
lesion51	42	1	1	3	3	2	2	1	2
lesion51	42		2	1	1	1	1	1	2
lesion51	42		3	2	2	2	2	2	2
lesion52	43	3	1	3	1	2	1	2	1
lesion52	43		2	2	2	2	2	2	2
